# Supplementary material for: RNF25 promotes gefitinib resistance in EGFR-mutant NSCLC cells by inducing NF-κB-mediated ERK reactivation
Source: Cell Death Dis. 2018 May 22;9(6):587. doi: 10.1038/s41419-018-0651-5 (PMC5964247; doi:10.1038/s41419-018-0651-5)
Supplement: Supplementary file 2 — Supplemental Table 2 [file 41419_2018_651_MOESM2_ESM.xlsx]

## Sheet: Sheet1
	Supplemental Table 2. Hits of synthetic lethality screen with gefitinib using a pooled human shRNA library.
	Rank	Gene	Fold Change (Log2)
			1st	2nd	Avgerage
	1	EIF2B5	-1.53969	-0.952832	-1.24626
	2	RBL2	-1.02805	-1.41906	-1.22355
	3	LPIN1	-1.12376	-1.25634	-1.19005
	4	PRDX1	-1.55415	-0.793528	-1.17384
	5	GNB2L1	-1.39766	-0.934593	-1.16613
	6	RBX1	-0.996968	-1.21344	-1.1052
	7	ALG14	-1.16126	-0.992884	-1.07707
	8	CALR	-1.31974	-0.811738	-1.06574
	9	FGF1	-0.98813	-1.13338	-1.06075
	10	ALDH1B1	-1.13798	-0.961467	-1.04972
	11	FGFR1	-0.87688	-1.21695	-1.04691
	12	LPIN3	-1.08753	-0.945261	-1.01639
	13	NCKAP1	-1.15766	-0.867995	-1.01283
	14	BCL2L1	-0.964858	-1.02378	-0.994317
	15	AVP	-0.893489	-1.09365	-0.993568
	16	NR5A1	-0.983462	-0.998217	-0.99084
	17	IFNA8	-1.37651	-0.593134	-0.984823
	18	ZAP70	-0.762467	-1.2065	-0.984484
	19	LY6E	-1.0432	-0.917066	-0.980133
	20	STAT6	-0.784934	-1.08089	-0.932911
	21	SCTR	-1.03147	-0.828709	-0.930089
	22	PLA2G2D	-0.862048	-0.987631	-0.92484
	23	SLAIN1	-0.792529	-1.05524	-0.923883
	24	KCNQ5	-0.669488	-1.15713	-0.913307
	25	DNMT3L	-0.715835	-1.09736	-0.906596
	26	RNF25	-0.93727	-0.865819	-0.901544
	27	SPP1	-1.06503	-0.733634	-0.899329
	28	SREBF2	-0.820651	-0.958547	-0.889599
	29	GUCA1C	-0.848214	-0.903245	-0.875729
	30	PRDX2	-0.766902	-0.976289	-0.871596
	31	EEF1D	-0.721431	-0.996636	-0.859034
	32	EIF2AK2	-0.846825	-0.868595	-0.85771
	33	GNS	-0.719528	-0.990539	-0.855034
	34	RTKN	-0.888498	-0.817456	-0.852977
	35	FGF8	-0.761567	-0.943529	-0.852548
	36	OCIAD1	-0.669402	-1.03207	-0.850734
	37	BTG1	-0.840679	-0.840891	-0.840785
	38	CIRBP	-0.964152	-0.702731	-0.833441
	39	CXCL10	-0.816817	-0.844695	-0.830756
	40	AKR1B10	-0.817638	-0.831614	-0.824626
	41	NOD2	-0.846568	-0.773506	-0.810037
	42	RPL4	-0.744541	-0.839417	-0.791979
	43	ORC5L	-0.814967	-0.766349	-0.790658
	44	PIK3CA	-0.756162	-0.807166	-0.781664
	45	GSTP1	-0.622098	-0.927595	-0.774847
	46	RECK	-0.769358	-0.775831	-0.772594
	47	IL11RA	-0.867634	-0.657201	-0.762417
	48	CSE1L	-0.78091	-0.722359	-0.751634
	49	F2RL3	-0.721918	-0.781314	-0.751616
	50	GALNT3	-0.864194	-0.637334	-0.750764
	51	ACTA1	-0.749848	-0.745236	-0.747542
	52	IDH1	-0.761424	-0.721074	-0.741249
	53	SDHA	-0.748175	-0.724397	-0.736286
	54	WNT3	-0.706569	-0.760752	-0.733661
	55	PIGQ	-0.74741	-0.680134	-0.713772
	56	RARG	-0.67469	-0.745711	-0.710201
	57	FZD10	-0.767919	-0.649769	-0.708844
	58	HMOX1	-0.722655	-0.69488	-0.708768
	59	SFRP1	-0.763548	-0.623962	-0.693755
	60	NEU3	-0.649257	-0.732032	-0.690645
	61	SYN3	-0.707214	-0.662155	-0.684685
	62	GATM	-0.667038	-0.672447	-0.669742
